# Supplementary material for: A large fraction of neocortical myelin ensheathes axons of local inhibitory neurons
Source: eLife. 2016 Jul 6;5:e15784. doi: 10.7554/eLife.15784 (PMC4972537; doi:10.7554/eLife.15784)
Supplement: Figure 1—source data 1. — DOI: http://dx.doi.org/10.7554/eLife.15784.004 [file elife-15784-fig1-data1.xlsx]

## Sheet: Sheet1
Figure 1 Source Data
Experiment: KDM-RW-140219			Animal: RW-M4828
						density of profiles per mm2
layer	# All profiles	# GABA profiles	# nonGABA profiles	area (mm2)	% GABA profiles	density All	density GABA	density nonGABA
1	223	18	205	25056.1	8.07175	0.00890002	0.000718388	0.00818164
2/3	604	310	294	27637.6	51.3245	0.0218543	0.0112166	0.0106377
4	1666	476	1190	27958.9	28.5714	0.0595874	0.017025	0.0425624
5	2989	397	2592	27488.7	13.282	0.108736	0.0144423	0.0942933
6	4368	310	4058	27903.8	7.09707	0.156538	0.0111096	0.145428
WM	1253	5	1248	3166.55	0.399042	0.395699	0.00157901	0.39412
Total Layers 1-6	9850	1511	8339	136045	15.3401	0.0724025	0.0111066	0.0612959
Experiment: KDM-RW-130208 & KDM-RW-130306			Animal: RW2
						density of profiles per mm2
layer	# All profiles	# GABA profiles	# nonGABA profiles	area (mm2)	% GABA profiles	density All	GABA	nonGABA
1	224	18	206	42682.2	8.03571	0.00524809	0.000421721	0.00482637
2/3	257	107	150	28870.4	41.6342	0.00890185	0.00370622	0.00519563
4	779	150	629	28890.4	19.2555	0.026964	0.00519204	0.0217719
5	1691	135	1556	21266.4	7.98344	0.0795151	0.00634804	0.0731671
6	2225	80	2145	24844.7	3.59551	0.0895563	0.00322	0.0863363
WM	7481	5	7476	13886	0.066836	0.538744	0.000360075	0.538384
Total Layers 1-6	5176	490	4686	146554	9.46677	0.035318	0.00334347	0.0319745
Experiment: KDM-RW-140416			Animal: MToSu
						density of profiles per mm2
layer	# All profiles	# GABA profiles	# nonGABA profiles	area (mm2)	% GABA profiles	density All	GABA	nonGABA
1	65	13	52	13142	20	0.00494597	0.000989195	0.00395678
2/3	652	335	317	24962	51.3804	0.0261197	0.0134204	0.0126993
4	663	159	504	12130	23.9819	0.0546579	0.013108	0.0415499
5	1532	326	1206	14435	21.2794	0.106131	0.022584	0.0835469
6	1498	19	1479	10660	1.26836	0.140525	0.00178236	0.138743
WM	3130	2	3128	14435	0.0638978	0.216834	0.000138552	0.216696
Total Layers 1-6	4410	852	3558	75329	117.91	0.33238	0.051884	0.280496
Figure 1C: Proportion of myelinated GABA axonal profiles:
						Summary
layer	RW-M4828	RW2	MToSu	Mean		layer	Mean	SD	SEM
1	8.07175	8.03571	20	12.0358		1	12.0358	6.8972	3.9821
2/3	51.3245	41.6342	51.3804	48.113		2/3	48.113	5.61087	3.23944
4	28.5714	19.2555	23.9819	23.9363		4	23.9363	4.65815	2.68939
5	13.282	7.98344	21.2794	14.1816		5	14.1816	6.69346	3.86447
6	7.09707	3.59551	1.26836	3.98698		6	3.98698	2.93401	1.69395
WM	0.399042	0.066836	0.0638978	0.176592		WM	0.176592	0.192653	0.111228
Figure 1D: Density of GABA myelinated axonal profiles:
						Summary
layer	RW-M4828	RW2	MToSu	Mean		layer	Mean	SD	SEM
1	0.000718388	0.000421721	0.000989195	0.000709768		1	0.000709768	0.000283835	0.000163872
2/3	0.0112166	0.00370622	0.0134204	0.00944774		2/3	0.00944774	0.00509294	0.00294041
4	0.017025	0.00519204	0.013108	0.011775		4	0.011775	0.00602804	0.00348029
5	0.0144423	0.00634804	0.022584	0.0144581		5	0.0144581	0.00811799	0.00468692
6	0.0111096	0.00322	0.00178236	0.00537066		6	0.00537066	0.00502179	0.00289933
WM	0.00157901	0.000360075	0.000138552	0.000692544		WM	0.000692544	0.000775647	0.00044782
Figure 1D: Density of non-GABA myelinated axonal profiles:
						Summary
layer	RW-M4828	RW2	MToSu	Mean		layer	Mean	SD	SEM
1	0.00818164	0.00482637	0.00395678	0.00565493		1	0.00565493	0.00223097	0.00128805
2/3	0.0106377	0.00519563	0.0126993	0.00951088		2/3	0.00951088	0.00387667	0.00223819
4	0.0425624	0.0217719	0.0415499	0.0352948		4	0.0352948	0.011722	0.00676772
5	0.0942933	0.0731671	0.0835469	0.0836691		5	0.0836691	0.0105636	0.00609892
6	0.145428	0.0863363	0.138743	0.123503		6	0.123503	0.03236	0.0186831
WM	0.39412	0.538384	0.216696	0.383066		WM	0.383066	0.161129	0.0930278
