# Supplementary material for: A large fraction of neocortical myelin ensheathes axons of local inhibitory neurons
Source: eLife. 2016 Jul 6;5:e15784. doi: 10.7554/eLife.15784 (PMC4972537; doi:10.7554/eLife.15784)
Supplement: Figure 7—source data 1. — DOI: http://dx.doi.org/10.7554/eLife.15784.019 [file elife-15784-fig7-data1.xlsx]

## Sheet: Sheet1
Figure 7 Source Data
Experiments: KDM-RW-121002, KDM-RW-121015, KDM-RW-130208, KDM-RW-130306, KDM-RW-130319, KDM-RW-130422, KDM-RW-131022, KDM-RW-131218, KDM-RW-140219
Animals: RW-M4828, RW2, MToSu
non-GABA axons					GABA axons					Summary
Data point	Node length (mm)	Axon diameter (mm)			Data point	Node length (mm)	Axon diameter (mm)				Average	n	SD	SEM
1	0.366	0.471			1	0.267	0.529			non-GABA axons	1.51375	209	0.654665	0.0452841
2	0.444	0.343			2	0.289	0.59			GABA axons	0.975662	71	0.609289	0.0723093
3	0.503	0.36			3	0.299	0.398
4	0.522	0.373			4	0.33	0.762			Statistical test
5	0.5915	0.4765			5	0.341	0.658			Mann-Whitney	P < 0.0001
6	0.627	0.648			6	0.343	0.631
7	0.65	0.574			7	0.385	0.5745
8	0.652	0.488			8	0.4	0.591
9	0.673	0.434			9	0.421	0.4155
10	0.7035	0.562			10	0.422	0.3815
11	0.775	0.349			11	0.466	0.3455
12	0.785	0.732			12	0.469	0.64
13	0.799	0.338			13	0.484	0.507
14	0.805	1.056			14	0.51	1.022
15	0.805	0.572			15	0.5185	0.497
16	0.815	0.373			16	0.531	0.6705
17	0.817	0.52			17	0.546	0.581
18	0.821	0.457			18	0.578	0.513
19	0.8265	0.4675			19	0.582	0.352
20	0.831	0.5085			20	0.586	0.5375
21	0.831	0.489			21	0.587	0.28
22	0.8455	0.4445			22	0.5925	0.195
23	0.856	0.497			23	0.608	0.5935
24	0.874	0.8			24	0.611	0.436
25	0.8775	0.4795			25	0.629	0.57
26	0.878	0.38			26	0.643	0.951
27	0.882	0.309			27	0.645	0.537
28	0.882	0.4575			28	0.66	0.4325
29	0.8935	0.438			29	0.661	0.552
30	0.909	1.001			30	0.666	0.529
31	0.923	0.372			31	0.697	0.6155
32	0.926	0.454			32	0.704	0.998
33	0.933	0.425			33	0.742	0.569
34	0.938	0.428			34	0.784	0.78
35	0.955	0.844			35	0.795	0.934
36	0.955	0.819			36	0.814	0.668
37	0.956	0.448			37	0.825	0.49
38	0.97	0.589			38	0.89	0.463
39	0.978	0.306			39	0.896	0.5845
40	0.9855	0.4275			40	0.9045	0.59
41	0.987	0.38			41	0.91	0.718
42	0.9885	0.4165			42	0.9875	0.409
43	0.993	0.438			43	1.004	0.446
44	1	0.773			44	1.004	0.551
45	1.002	0.395			45	1.022	0.532
46	1.007	0.566			46	1.052	0.388
47	1.013	0.338			47	1.146	0.347
48	1.013	0.875			48	1.149	0.653
49	1.0165	0.284			49	1.1495	0.55
50	1.0215	0.467			50	1.163	0.3505
51	1.0215	0.445			51	1.168	0.558
52	1.04	0.38			52	1.18	0.558
53	1.0425	0.4605			53	1.197	0.421
54	1.058	0.424			54	1.204	0.533
55	1.058	0.635			55	1.227	0.5165
56	1.059	0.398			56	1.2335	0.5545
57	1.061	0.885			57	1.2365	0.5415
58	1.068	0.305			58	1.381	0.413
59	1.07	0.6465			59	1.4	0.46
60	1.0705	0.4965			60	1.444	0.353
61	1.071	0.369			61	1.447	0.615
62	1.0715	0.5525			62	1.581	0.526
63	1.078	0.455			63	1.68	0.395
64	1.078	0.416			64	1.765	0.5825
65	1.081	0.55			65	1.8	0.36
66	1.0975	0.4115			66	1.835	0.9375
67	1.1005	0.3545			67	1.919	0.958
68	1.102	0.385			68	2.315	0.2975
69	1.118	0.361			69	2.4045	0.3395
70	1.1215	0.5335			70	2.466	0.334
71	1.137	0.567			71	3.68	0.463
72	1.1465	0.398
73	1.155	0.437
74	1.1585	0.3725
75	1.162	0.5395
76	1.167	0.348
77	1.1685	0.316
78	1.169	0.434
79	1.177	0.59
80	1.1885	0.5335
81	1.196	0.531
82	1.202	0.466
83	1.2232	0.47
84	1.2645	0.53
85	1.2685	0.4005
86	1.2855	0.352
87	1.2885	0.3115
88	1.2895	0.3555
89	1.292	0.2925
90	1.297	0.413
91	1.304	0.5
92	1.307	0.399
93	1.3145	0.3825
94	1.3155	0.619
95	1.3155	0.665
96	1.322	0.738
97	1.3245	0.3975
98	1.327	0.373
99	1.3275	0.4135
100	1.3295	0.567
101	1.333	0.41
102	1.344	0.435
103	1.354	0.569
104	1.37	0.4
105	1.3735	0.2915
106	1.401	0.4815
107	1.4035	0.3195
108	1.4055	0.45
109	1.408	0.421
110	1.438	0.5085
111	1.4485	0.298
112	1.463	0.439
113	1.464	0.491
114	1.4645	0.283
115	1.4685	0.5445
116	1.469	0.3585
117	1.478	0.427
118	1.488	0.551
119	1.5	0.302
120	1.5045	0.436
121	1.506	0.4505
122	1.517	0.4785
123	1.52	0.507
124	1.525	0.3145
125	1.543	0.388
126	1.545	0.337
127	1.558	0.3835
128	1.565	0.392
129	1.571	0.4585
130	1.577	0.3485
131	1.581	0.354
132	1.5895	0.5925
133	1.593	0.476
134	1.596	0.647
135	1.606	0.327
136	1.6075	0.419
137	1.61	0.7735
138	1.6115	0.3055
139	1.618	0.452
140	1.63	0.2405
141	1.6455	0.45
142	1.651	0.315
143	1.655	0.645
144	1.674	0.4595
145	1.674	0.445
146	1.676	0.533
147	1.707	0.431
148	1.717	0.335
149	1.7255	0.354
150	1.751	0.467
151	1.7545	0.5115
152	1.7605	0.421
153	1.768	0.542
154	1.803	0.473
155	1.8035	0.5045
156	1.804	0.413
157	1.806	0.5005
158	1.814	0.55
159	1.834	0.504
160	1.8345	0.4395
161	1.84154	0.6345
162	1.888	0.4955
163	1.89	0.35
164	1.893	0.31
165	1.9085	0.401
166	1.919	0.34
167	1.921	0.405
168	1.945	0.348
169	1.9755	0.5205
170	1.9765	0.336
171	1.994	0.3435
172	2.0005	0.5575
173	2.006	0.533
174	2.018	0.586
175	2.029	0.559
176	2.038	0.413
177	2.041	0.547
178	2.074	0.575
179	2.0855	0.3205
180	2.165	0.645
181	2.1965	0.287
182	2.2	0.985
183	2.236	0.379
184	2.261	0.425
185	2.27	0.34
186	2.28	0.629
187	2.3585	0.2605
188	2.385	0.4675
189	2.493	0.299
190	2.5505	0.4035
191	2.551	0.5355
192	2.6565	0.5015
193	2.669	0.5185
194	2.705	0.367
195	2.737	0.527
196	2.744	0.34
197	2.791	0.3025
198	2.814	0.455
199	2.964	0.462
200	2.973	0.437
201	2.984	0.37
202	3.013	0.375
203	3.026	0.375
204	3.141	0.396
205	3.282	0.547
206	3.3125	0.3825
207	3.55	0.409
208	3.8205	0.459
209	3.904	0.367
