# Supplementary material for: A large fraction of neocortical myelin ensheathes axons of local inhibitory neurons
Source: eLife. 2016 Jul 6;5:e15784. doi: 10.7554/eLife.15784 (PMC4972537; doi:10.7554/eLife.15784)
Supplement: Figure 8—source data 1. — DOI: http://dx.doi.org/10.7554/eLife.15784.021 [file elife-15784-fig8-data1.xlsx]

## Sheet: Figure 8A
Figure 8A Source Data
Experiment: KDM-RW-121015				Animal: RW2
										Summary
non-GABA axons					GABA axons					Myelin thickness
Data point	Myelin thickness (mm)	Axon diameter (mm)	G-ratio		Data point	Myelin thickness (mm)	Axon diameter (mm)	G-ratio			non-GABA	GABA
1	0.183	0.176	0.324723		1	0.1455	0.188	0.392484		Average	0.131827	0.132168
2	0.1625	0.179	0.355159		2	0.1355	0.229	0.458		n	238	163
3	0.1035	0.189	0.477273		3	0.122	0.25	0.506073		SD	0.0239619	0.0267328
4	0.135	0.19	0.413043		4	0.114	0.3	0.568182		SEM	0.00155322	0.00209388
5	0.1215	0.198	0.44898		5	0.18385	0.3123	0.459265
6	0.1215	0.203	0.455157		6	0.1785	0.32	0.472674		Statistical test
7	0.1325	0.212	0.444444		7	0.136	0.322	0.542088		Mann-Whitney	P=0.8808
8	0.154	0.221	0.417769		8	0.1155	0.329	0.5875
9	0.092	0.238	0.563981		9	0.1275	0.329	0.563356		Axon diameter
10	0.1485	0.243	0.45		10	0.104	0.334	0.616236			non-GABA	GABA
11	0.133	0.246	0.480469		11	0.1285	0.34	0.569514		Average	0.444774	0.54048
12	0.1415	0.247	0.466038		12	0.098	0.342	0.635688		n	238	163
13	0.1405	0.25	0.47081		13	0.176	0.342	0.492795		SD	0.163088	0.15819
14	0.104	0.25	0.545852		14	0.149	0.346	0.537267		SEM	0.0105714	0.0123904
15	0.158	0.25	0.441696		15	0.21	0.354	0.457364
16	0.1355	0.25	0.479846		16	0.138	0.356	0.563291		Statistical test
17	0.1585	0.251	0.441901		17	0.1245	0.365	0.594463		Mann-Whitney	P<0.0001
18	0.1315	0.254	0.491296		18	0.115	0.368	0.615385
19	0.126	0.256	0.503937		19	0.1385	0.369	0.571207		G-ratio
20	0.078	0.257	0.622276		20	0.1195	0.374	0.610114			non-GABA	GABA
21	0.1115	0.257	0.535417		21	0.1445	0.375	0.564759		Average	0.613274	0.663158
22	0.105	0.261	0.55414		22	0.1355	0.375	0.580495		n	238	163
23	0.1265	0.262	0.508738		23	0.041	0.375	0.820569		SD	0.0904666	0.0760215
24	0.086	0.265	0.606407		24	0.0935	0.388	0.674783		SEM	0.00586408	0.00595446
25	0.157	0.265	0.457686		25	0.1165	0.392	0.6272
26	0.126	0.265	0.512573		26	0.1145	0.395	0.633013		Statistical test
27	0.132	0.266	0.501887		27	0.099	0.398	0.667785		Mann-Whitney	P<0.0001
28	0.124	0.267	0.518447		28	0.0805	0.404	0.715044
29	0.132	0.271	0.506542		29	0.133	0.408	0.605341
30	0.14	0.271	0.491833		30	0.132	0.41	0.608309
31	0.122	0.271	0.526214		31	0.1295	0.41	0.612855
32	0.1555	0.272	0.466552		32	0.141	0.415	0.595409
33	0.1485	0.272	0.478032		33	0.1	0.416	0.675325
34	0.149	0.273	0.478109		34	0.1215	0.418	0.632375
35	0.103	0.28	0.576132		35	0.1405	0.419	0.598571
36	0.1265	0.281	0.526217		36	0.172	0.42	0.549738
37	0.1585	0.283	0.471667		37	0.093	0.424	0.695082
38	0.1895	0.283	0.427492		38	0.1355	0.426	0.611191
39	0.139	0.285	0.506217		39	0.1805	0.427	0.541878
40	0.09	0.285	0.612903		40	0.133	0.437	0.621622
41	0.128	0.292	0.532847		41	0.166	0.438	0.568831
42	0.1665	0.292	0.4672		42	0.108	0.438	0.669725
43	0.115	0.293	0.560229		43	0.1565	0.442	0.58543
44	0.1495	0.295	0.496633		44	0.1475	0.445	0.601351
45	0.126	0.298	0.541818		45	0.115	0.445	0.659259
46	0.1475	0.298	0.50253		46	0.1175	0.446	0.654919
47	0.1835	0.3	0.449775		47	0.168	0.446	0.570332
48	0.1245	0.309	0.553763		48	0.1425	0.448	0.611187
49	0.135	0.31	0.534483		49	0.127	0.451	0.639716
50	0.1345	0.311	0.536207		50	0.118	0.452	0.656977
51	0.135	0.313	0.536878		51	0.124	0.453	0.64622
52	0.125	0.313	0.55595		52	0.1525	0.454	0.598155
53	0.147	0.313	0.515651		53	0.096	0.455	0.703246
54	0.1435	0.316	0.524046		54	0.191	0.456	0.544153
55	0.1405	0.318	0.530885		55	0.1145	0.456	0.665693
56	0.143	0.319	0.527273		56	0.1075	0.457	0.68006
57	0.106	0.324	0.604478		57	0.162	0.458	0.585678
58	0.1035	0.325	0.610902		58	0.084	0.458	0.731629
59	0.1325	0.328	0.55312		59	0.154	0.463	0.600519
60	0.1425	0.33	0.536585		60	0.134	0.465	0.634379
61	0.1325	0.332	0.556114		61	0.1365	0.466	0.630582
62	0.115	0.333	0.591474		62	0.138	0.467	0.628533
63	0.1425	0.334	0.53958		63	0.1365	0.468	0.631579
64	0.1545	0.335	0.520186		64	0.132	0.473	0.641791
65	0.172	0.336	0.494118		65	0.1215	0.479	0.663435
66	0.178	0.339	0.48777		66	0.1385	0.48	0.634082
67	0.091	0.339	0.650672		67	0.1305	0.481	0.648248
68	0.1575	0.339	0.518349		68	0.11	0.485	0.687943
69	0.126	0.34	0.574324		69	0.173	0.488	0.585132
70	0.135	0.342	0.558824		70	0.104	0.488	0.701149
71	0.1415	0.343	0.547923		71	0.128	0.491	0.657296
72	0.099	0.344	0.634686		72	0.1075	0.493	0.696328
73	0.149	0.345	0.536547		73	0.113	0.497	0.687414
74	0.104	0.347	0.625225		74	0.1049	0.498	0.703589
75	0.1205	0.349	0.591525		75	0.0945	0.5	0.725689
76	0.1585	0.354	0.527571		76	0.125	0.507	0.669749
77	0.1035	0.354	0.631016		77	0.1585	0.509	0.616223
78	0.1505	0.354	0.540458		78	0.1275	0.51	0.666667
79	0.117	0.355	0.602716		79	0.1135	0.511	0.692412
80	0.129	0.356	0.579805		80	0.144	0.512	0.64
81	0.12	0.357	0.59799		81	0.0905	0.515	0.739943
82	0.1055	0.358	0.629174		82	0.125	0.521	0.675746
83	0.171	0.361	0.513514		83	0.1575	0.522	0.623656
84	0.1115	0.361	0.618151		84	0.124	0.522	0.677922
85	0.181	0.364	0.501377		85	0.084	0.522	0.756522
86	0.115	0.366	0.614094		86	0.0985	0.525	0.727147
87	0.1345	0.37	0.57903		87	0.114	0.525	0.697211
88	0.085	0.371	0.685767		88	0.143	0.526	0.647783
89	0.093	0.371	0.666068		89	0.1185	0.527	0.689791
90	0.0785	0.378	0.706542		90	0.1115	0.528	0.703063
91	0.104	0.379	0.645656		91	0.1075	0.535	0.713333
92	0.127	0.38	0.599369		92	0.1405	0.536	0.656059
93	0.093	0.38	0.671378		93	0.13	0.536	0.673367
94	0.147	0.384	0.566372		94	0.149	0.538	0.643541
95	0.157	0.385	0.550787		95	0.184	0.546	0.597374
96	0.1125	0.388	0.632953		96	0.1245	0.549	0.68797
97	0.125	0.394	0.611801		97	0.1135	0.552	0.708601
98	0.1405	0.396	0.584934		98	0.09	0.552	0.754098
99	0.118	0.396	0.626582		99	0.1245	0.557	0.691067
100	0.1165	0.396	0.629571		100	0.1575	0.559	0.639588
101	0.125	0.397	0.613601		101	0.127	0.56	0.687961
102	0.102	0.398	0.66113		102	0.123	0.566	0.697044
103	0.112	0.398	0.639871		103	0.153	0.567	0.649485
104	0.1095	0.4	0.646204		104	0.1205	0.57	0.702836
105	0.1355	0.403	0.597923		105	0.1025	0.573	0.736504
106	0.1435	0.404	0.58466		106	0.1645	0.577	0.636865
107	0.1595	0.404	0.558783		107	0.1345	0.585	0.685012
108	0.09	0.404	0.691781		108	0.152	0.587	0.65881
109	0.1805	0.409	0.531169		109	0.1105	0.591	0.727833
110	0.134	0.409	0.604136		110	0.135	0.592	0.686775
111	0.1095	0.411	0.652381		111	0.094	0.604	0.762626
112	0.1025	0.412	0.667747		112	0.139	0.606	0.68552
113	0.098	0.413	0.678161		113	0.171	0.606	0.639241
114	0.159	0.414	0.565574		114	0.1405	0.606	0.683202
115	0.133	0.414	0.608824		115	0.154	0.606	0.66302
116	0.122	0.417	0.630862		116	0.1305	0.608	0.699655
117	0.094	0.417	0.689256		117	0.1595	0.608	0.655879
118	0.1425	0.419	0.59517		118	0.181	0.614	0.629098
119	0.1315	0.419	0.61437		119	0.163	0.62	0.655391
120	0.14	0.42	0.6		120	0.133	0.622	0.70045
121	0.134	0.421	0.61103		121	0.146	0.625	0.68157
122	0.1115	0.424	0.655332		122	0.11	0.629	0.740872
123	0.1485	0.428	0.590345		123	0.1895	0.637	0.626969
124	0.1065	0.429	0.668224		124	0.101	0.654	0.764019
125	0.1815	0.429	0.541667		125	0.097	0.654	0.771226
126	0.1285	0.431	0.626453		126	0.1905	0.661	0.634357
127	0.1063	0.4334	0.670898		127	0.118	0.663	0.737486
128	0.1485	0.437	0.595368		128	0.1305	0.664	0.717838
129	0.117	0.438	0.651786		129	0.167	0.667	0.666334
130	0.1275	0.442	0.634146		130	0.146	0.667	0.695516
131	0.149	0.442	0.597297		131	0.1385	0.673	0.708421
132	0.1345	0.444	0.622721		132	0.102	0.675	0.767918
133	0.12	0.445	0.649635		133	0.111	0.677	0.753059
134	0.1485	0.446	0.600269		134	0.112	0.677	0.751387
135	0.151	0.448	0.597333		135	0.117	0.68	0.743982
136	0.1185	0.45	0.655022		136	0.163	0.682	0.676587
137	0.111	0.453	0.671111		137	0.1565	0.684	0.686058
138	0.1275	0.454	0.640339		138	0.127	0.685	0.729499
139	0.129	0.454	0.63764		139	0.118	0.688	0.744589
140	0.1125	0.454	0.66863		140	0.122	0.702	0.742072
141	0.14555	0.4549	0.609786		141	0.136	0.703	0.721026
142	0.1555	0.456	0.594524		142	0.144	0.704	0.709677
143	0.1255	0.458	0.64598		143	0.115	0.71	0.755319
144	0.1565	0.459	0.59456		144	0.139	0.712	0.719192
145	0.1355	0.459	0.628767		145	0.1565	0.713	0.694932
146	0.1345	0.461	0.631507		146	0.16	0.72	0.692308
147	0.136	0.465	0.630936		147	0.124	0.731	0.74668
148	0.137	0.466	0.62973		148	0.1165	0.736	0.759546
149	0.1145	0.466	0.670504		149	0.1335	0.745	0.736166
150	0.1415	0.468	0.623169		150	0.1825	0.758	0.674978
151	0.1395	0.469	0.627005		151	0.132	0.759	0.741935
152	0.1455	0.471	0.61811		152	0.154	0.761	0.71188
153	0.103	0.472	0.696165		153	0.1045	0.788	0.790371
154	0.1565	0.473	0.601781		154	0.0865	0.806	0.823289
155	0.15	0.476	0.613402		155	0.183	0.816	0.690355
156	0.122	0.479	0.662517		156	0.1625	0.828	0.718127
157	0.1635	0.479	0.594293		157	0.115	0.861	0.789184
158	0.113	0.479	0.679433		158	0.1206	0.883	0.785447
159	0.0965	0.483	0.714497		159	0.172	0.906	0.7248
160	0.1435	0.485	0.628238		160	0.123	0.919	0.788841
161	0.122	0.486	0.665753		161	0.107	0.931	0.8131
162	0.111	0.487	0.686883		162	0.146	1.077	0.786706
163	0.152	0.488	0.616162		163	0.174	1.196	0.774611
164	0.1405	0.491	0.63601
165	0.152	0.491	0.61761
166	0.139	0.493	0.639429
167	0.132	0.496	0.652632
168	0.105	0.5	0.704225
169	0.1835	0.508	0.580571
170	0.115	0.508	0.688347
171	0.1675	0.509	0.603081
172	0.097	0.511	0.724823
173	0.1235	0.512	0.674572
174	0.1085	0.515	0.703552
175	0.1415	0.515	0.645363
176	0.18	0.515	0.588571
177	0.132	0.519	0.662835
178	0.129	0.519	0.667954
179	0.1455	0.522	0.642066
180	0.149	0.523	0.637028
181	0.1475	0.528	0.641555
182	0.101	0.53	0.724044
183	0.133	0.532	0.666667
184	0.145	0.538	0.649758
185	0.1415	0.541	0.656553
186	0.1355	0.542	0.666667
187	0.1395	0.543	0.660584
188	0.154	0.548	0.640187
189	0.118	0.552	0.700508
190	0.1145	0.556	0.70828
191	0.115	0.562	0.709596
192	0.081	0.57	0.778689
193	0.1285	0.57	0.689238
194	0.1475	0.574	0.660529
195	0.1455	0.578	0.665132
196	0.1425	0.581	0.670901
197	0.1415	0.587	0.674713
198	0.169	0.588	0.634989
199	0.0945	0.59	0.757381
200	0.113	0.594	0.72439
201	0.1105	0.597	0.729829
202	0.0865	0.598	0.775616
203	0.0985	0.602	0.753442
204	0.101	0.604	0.74938
205	0.1655	0.605	0.646368
206	0.1245	0.605	0.708431
207	0.1215	0.606	0.713781
208	0.11	0.611	0.735259
209	0.147	0.612	0.675497
210	0.114	0.613	0.728894
211	0.1675	0.625	0.651042
212	0.072	0.632	0.814433
213	0.1725	0.634	0.6476
214	0.124	0.641	0.721035
215	0.1555	0.643	0.674004
216	0.126	0.653	0.721547
217	0.121	0.654	0.729911
218	0.128	0.657	0.719606
219	0.1635	0.687	0.677515
220	0.1445	0.69	0.704801
221	0.1105	0.709	0.762366
222	0.1515	0.712	0.701478
223	0.111	0.716	0.763326
224	0.1555	0.722	0.698935
225	0.1125	0.723	0.762658
226	0.157	0.74	0.702087
227	0.1285	0.744	0.743257
228	0.1055	0.767	0.784254
229	0.1365	0.793	0.743902
230	0.1595	0.803	0.715686
231	0.124	0.813	0.766258
232	0.139	0.861	0.755926
233	0.131	0.91	0.776451
234	0.1285	0.924	0.782388
235	0.153	0.946	0.755591
236	0.1785	0.956	0.728104
237	0.2235	1.085	0.708225
238	0.1105	1.091	0.831555

## Sheet: Figure8B,C
Figure 8B,C Source Data
Experiment: KDM-RW-130319				Animal: RW2
non-GABA axons						GABA axons						Summary
Data point	Axon diameter (mm)	Axon + myelin d (mm)	MBP (mean intensity)	PLP (mean intensity)		Data point	Axon diameter (mm)	Axon + myelin d (mm)	MBP (mean intensity)	PLP (mean intensity)		MBP
1	0.225	0.483	4266	1071		1	0.212	0.689	4288	2912			non-GABA	GABA
2	0.224	0.54	4167	2413		2	0.236	0.652	4237	2178		Average	4485.55	5263.31
3	0.227	0.485	2101	1989		3	0.242	0.585	3049	1750		n	489	254
4	0.233	0.558	2713	617		4	0.257	0.72	2647	1632		SD	1397.15	1865.94
5	0.237	0.59	6142	2790		5	0.273	0.777	5445	2737		SEM	63.1811	117.079
6	0.242	0.626	3075	2324		6	0.284	0.686	4653	816
7	0.242	0.649	3165	1336		7	0.285	0.587	3464	1459		Statistical test
8	0.243	0.585	3628	1147		8	0.287	0.571	3320	997		Mann-Whitney	P<0.0001
9	0.25	0.609	4206	1388		9	0.295	0.618	3959	2352
10	0.25	0.654	3893	2222		10	0.295	0.689	8465	5524
11	0.253	0.673	4190	1900		11	0.297	0.735	4300	2223		PLP
12	0.254	0.629	3400	2670		12	0.3	0.709	2957	1203			non-GABA	GABA
13	0.255	0.619	3097	1048		13	0.303	0.589	3501	1154		Average	2281.81	2229.14
14	0.26	0.652	5862	2977		14	0.307	0.719	3735	2468		n	489	254
15	0.262	0.601	3838	1824		15	0.31	0.705	5368	1416		SD	894.046	963.616
16	0.267	0.609	3901	867		16	0.314	0.644	4052	1928		SEM	40.4302	60.4626
17	0.269	0.622	3031	2102		17	0.314	0.879	7858	2137
18	0.272	0.583	3753	868		18	0.318	0.644	5453	1548		Statistical test
19	0.272	0.637	3648	2549		19	0.319	0.706	3066	1685		Mann-Whitney	P=0.2713
20	0.274	0.503	4330	1583		20	0.325	0.613	4331	1246
21	0.274	0.63	4619	2077		21	0.327	0.731	4762	3440
22	0.275	0.656	3066	1541		22	0.332	0.709	4539	4123
23	0.278	0.548	3502	2594		23	0.334	0.705	4750	2387
24	0.28	0.566	2962	1364		24	0.334	0.81	5274	3847
25	0.283	0.643	4320	1974		25	0.342	0.713	3602	760
26	0.284	0.53	2226	1419		26	0.342	0.717	1154	592
27	0.284	0.567	2890	1115		27	0.342	0.758	5875	1344
28	0.289	0.696	3042	1438		28	0.345	0.649	3255	1038
29	0.291	0.548	2573	1188		29	0.345	0.739	4208	3700
30	0.291	0.556	5037	3275		30	0.3461	0.888	5617	1562
31	0.292	0.667	3369	1515		31	0.347	0.76	3900	2040
32	0.293	0.592	4332	2480		32	0.347	0.775	2424	593
33	0.294	0.659	4059	1306		33	0.348	0.763	4335	1345
34	0.301	0.591	3471	1376		34	0.35	0.76	4910	2623
35	0.301	0.613	3177	1481		35	0.35	0.761	5253	2575
36	0.302	0.775	4421	1519		36	0.352	0.676	6544	2577
37	0.308	0.7	3370	2627		37	0.353	0.774	4112	1159
38	0.31	0.667	5821	1033		38	0.355	0.72	5095	2930
39	0.31	0.684	5684	2358		39	0.355	0.745	2640	1002
40	0.311	0.604	2943	1497		40	0.356	0.774	5923	4284
41	0.311	0.704	4011	3241		41	0.357	0.705	2819	2176
42	0.315	0.666	5799	3008		42	0.357	0.711	3573	1061
43	0.317	0.59	3830	1227		43	0.358	0.758	6333	3240
44	0.317	0.717	5135	3265		44	0.36	0.684	5190	1596
45	0.319	0.659	3812	1037		45	0.363	0.722	4395	2230
46	0.324	0.689	2251	1102		46	0.365	0.805	4127	2084
47	0.325	0.622	2761	1397		47	0.368	0.747	4118	2353
48	0.325	0.673	3220	1295		48	0.373	0.762	3265	912
49	0.325	0.711	2989	1416		49	0.375	0.7	4946	2280
50	0.326	0.662	2953	1571		50	0.376	0.818	4631	1791
51	0.326	0.721	5428	2068		51	0.383	0.732	6262	3001
52	0.327	0.701	4458	1466		52	0.389	0.787	5879	3004
53	0.332	0.639	3383	2412		53	0.391	0.742	4942	1962
54	0.333	0.631	2869	2041		54	0.391	0.757	4748	1714
55	0.333	0.684	4162	1298		55	0.392	0.767	3493	1455
56	0.334	0.659	3631	3293		56	0.392	0.776	3272	1308
57	0.335	0.761	6499	2209		57	0.392	0.846	3844	1497
58	0.336	0.736	3649	929		58	0.392	0.851	1056	397
59	0.337	0.738	4448	2185		59	0.395	0.796	4087	2026
60	0.338	0.656	3781	1005		60	0.395	0.849	7650	2234
61	0.338	0.662	3705	895		61	0.398	0.853	3822	1465
62	0.34	0.643	4241	1590		62	0.4	0.8333	2665	1683
63	0.34	0.66	4279	2909		63	0.407	0.902	3756	2495
64	0.341	0.725	3068	2949		64	0.413	0.784	3857	1533
65	0.342	0.692	4425	1419		65	0.413	0.988	4912	1410
66	0.342	0.733	3714	760		66	0.414	0.695	7613	1728
67	0.342	0.777	2887	2015		67	0.414	0.786	5516	1445
68	0.342	0.828	4395	2711		68	0.414	0.897	3948	2040
69	0.345	0.715	4732	2079		69	0.416	0.725	5019	1142
70	0.345	0.767	4838	1826		70	0.417	0.842	3997	1584
71	0.348	0.679	4209	1915		71	0.425	0.85	4705	1745
72	0.348	0.683	3806	1523		72	0.426	0.796	4781	903
73	0.35	0.642	4503	2438		73	0.427	0.805	3032	728
74	0.35	0.655	2840	1522		74	0.43	0.784	3507	1474
75	0.35	0.702	5852	3492		75	0.43	0.843	7853	3754
76	0.35	0.725	3200	1871		76	0.432	0.867	4244	2387
77	0.352	0.71	3402	2343		77	0.435	0.773	4640	1722
78	0.355	0.772	4044	2008		78	0.435	0.802	4847	2230
79	0.358	0.7	4318	2102		79	0.445	0.837	4143	1695
80	0.359	0.658	4532	1989		80	0.445	0.892	5312	1480
81	0.359	0.687	3796	2774		81	0.448	0.917	7130	1137
82	0.359	0.717	3568	819		82	0.45	0.883	3664	1195
83	0.36	0.632	3506	1194		83	0.451	0.839	6410	3558
84	0.361	0.763	3494	760		84	0.451	0.848	6776	2836
85	0.362	0.714	3887	1492		85	0.453	0.855	5312	1900
86	0.363	0.724	4761	2562		86	0.458	0.893	4119	2671
87	0.366	0.69	4052	2459		87	0.459	0.819	5219	1872
88	0.368	0.667	3193	958		88	0.462	0.802	3284	841
89	0.37	0.703	3238	1205		89	0.462	0.948	5241	2033
90	0.37	0.704	2725	1495		90	0.465	0.796	6914	2617
91	0.37	0.776	5265	1165		91	0.467	0.859	4957	1733
92	0.371	0.685	4107	1888		92	0.47	0.749	5452	2434
93	0.372	0.741	5920	2318		93	0.475	0.917	2997	783
94	0.373	0.689	3437	3968		94	0.475	0.958	5384	2607
95	0.374	0.76	4180	2071		95	0.476	0.948	5781	1428
96	0.378	0.868	4841	1816		96	0.477	0.831	3013	1080
97	0.38	0.635	3333	1917		97	0.481	0.944	7230	4787
98	0.38	0.749	5237	1882		98	0.481	1.007	4961	1546
99	0.38	0.77	3164	1566		99	0.483	0.914	5560	2287
100	0.383	0.713	5352	2664		100	0.484	0.86	3823	1301
101	0.383	0.743	3706	475		101	0.484	1	4053	3035
102	0.383	0.755	5886	2889		102	0.485	0.911	4974	1397
103	0.385	0.689	5285	2333		103	0.488	0.82	4587	1804
104	0.385	0.749	3191	1322		104	0.495	0.831	5994	2742
105	0.385	0.767	3859	1560		105	0.496	0.851	7652	4054
106	0.385	0.785	2948	1224		106	0.497	0.885	3725	1060
107	0.386	0.733	2950	1117		107	0.501	0.914	4705	2472
108	0.388	0.694	3516	2465		108	0.502	0.909	6429	3669
109	0.388	0.787	4911	521		109	0.505	0.883	4461	1859
110	0.389	0.689	4167	1870		110	0.507	0.866	4475	2606
111	0.389	0.754	6088	4800		111	0.508	0.901	6841	1734
112	0.391	0.827	3393	3098		112	0.509	0.885	3979	1794
113	0.392	0.713	3344	1144		113	0.512	0.893	4225	1600
114	0.392	0.755	3226	1538		114	0.514	0.9	4001	1446
115	0.393	0.712	5473	1530		115	0.515	0.968	4899	2419
116	0.393	0.755	6123	3643		116	0.517	0.846	5873	3195
117	0.393	0.842	4138	1290		117	0.517	0.884	7460	3262
118	0.394	0.725	5858	3155		118	0.517	0.917	6768	2224
119	0.398	0.698	3669	1796		119	0.517	0.942	3427	1656
120	0.399	0.738	5165	1642		120	0.517	0.967	6226	3307
121	0.4	0.817	4439	584		121	0.524	0.872	4213	1656
122	0.401	0.662	3651	1563		122	0.525	0.908	3421	1913
123	0.401	0.678	2226	1142		123	0.525	0.958	3289	992
124	0.401	0.699	3855	2278		124	0.525	1	6921	2375
125	0.401	0.78	3253	1224		125	0.525	1.008	5326	1391
126	0.403	0.697	5753	3711		126	0.526	0.923	3126	556
127	0.4034	0.76	4189	1775		127	0.53	0.743	3905	3185
128	0.405	0.696	3170	2691		128	0.535	0.864	4072	2684
129	0.405	0.893	3926	2035		129	0.535	0.967	8313	3381
130	0.407	0.789	6051	1749		130	0.536	0.949	3630	1812
131	0.408	0.843	7356	3147		131	0.536	1.007	12411	5228
132	0.409	0.686	5365	2075		132	0.539	0.946	6199	2479
133	0.41	0.732	4267	3356		133	0.542	0.827	5058	2550
134	0.41	0.805	3119	1193		134	0.544	0.935	5478	1900
135	0.413	0.76	4627	1652		135	0.547	0.936	3695	1462
136	0.413	0.761	3189	1860		136	0.548	0.89	4893	1847
137	0.414	0.837	6534	3499		137	0.548	1.047	3647	1575
138	0.417	0.767	5036	2986		138	0.549	0.925	4934	1431
139	0.417	0.858	3511	2995		139	0.554	0.896	4223	1947
140	0.418	0.82	7314	1479		140	0.555	0.881	3659	1658
141	0.419	0.756	5252	1661		141	0.556	0.996	6554	2638
142	0.419	0.828	2512	1107		142	0.559	0.925	5286	2786
143	0.419	0.91	5792	2209		143	0.559	1.007	7958	2723
144	0.421	0.805	3412	1060		144	0.56	0.805	4834	1648
145	0.422	0.751	3246	1633		145	0.56	1.082	8711	3416
146	0.423	0.795	5172	3112		146	0.562	1.028	5732	3561
147	0.424	0.761	3764	1826		147	0.5642	1.027	5712	2530
148	0.424	0.833	5227	2371		148	0.567	0.894	3484	1036
149	0.425	0.707	3955	1335		149	0.567	1.008	4152	1344
150	0.425	0.801	3273	1132		150	0.572	0.952	3887	918
151	0.426	0.744	3786	2614		151	0.575	1.001	4403	2384
152	0.426	0.79	3161	1194		152	0.576	0.835	3425	1430
153	0.427	0.749	2789	1098		153	0.578	0.917	2648	957
154	0.428	0.695	3742	3278		154	0.578	1.099	6860	1833
155	0.428	0.851	5447	2356		155	0.583	0.918	4275	1625
156	0.429	0.709	3549	3050		156	0.583	0.982	6979	3722
157	0.433	0.77	4021	1139		157	0.585	0.967	5468	2833
158	0.433	0.827	3591	1294		158	0.586	0.93	3643	1050
159	0.434	0.9	3280	842		159	0.587	1.001	4163	1655
160	0.435	0.855	4231	2342		160	0.59	0.904	6752	3097
161	0.436	0.854	5123	1826		161	0.595	1.058	4560	1958
162	0.437	0.76	5818	3458		162	0.597	0.964	4542	2514
163	0.437	0.811	4169	1173		163	0.597	1.08	6585	1975
164	0.439	0.724	3982	2486		164	0.599	0.932	7211	3521
165	0.439	0.807	3111	1135		165	0.599	1.069	5043	3232
166	0.441	0.856	4610	1996		166	0.6	1	2947	1044
167	0.442	0.808	4048	2588		167	0.602	0.994	4760	1397
168	0.442	0.819	3900	1196		168	0.604	1.061	6735	3187
169	0.442	0.833	4361	3229		169	0.606	0.968	5971	2241
170	0.442	0.866	5497	2871		170	0.608	0.948	4141	1541
171	0.442	0.867	3269	1474		171	0.608	1.044	5441	1485
172	0.442	0.867	4706	2488		172	0.608	1.068	4012	1464
173	0.442	0.868	6945	3491		173	0.61	1.096	3918	1616
174	0.443	0.697	3456	1558		174	0.613	0.969	8142	1926
175	0.444	0.833	4954	2668		175	0.613	1.025	5048	1530
176	0.444	0.863	4124	2796		176	0.613	1.138	5574	2465
177	0.447	0.823	2892	2945		177	0.615	0.975	3325	1640
178	0.447	0.841	4647	2405		178	0.63	0.979	3423	1756
179	0.449	0.787	3729	979		179	0.631	1.132	9919	4073
180	0.45	0.817	4395	1430		180	0.632	1.017	4045	2077
181	0.451	0.788	3957	1812		181	0.633	1.133	8202	3752
182	0.451	0.867	3665	2613		182	0.636	0.906	6604	2717
183	0.452	0.876	3422	1847		183	0.637	0.912	3403	1957
184	0.453	0.671	3960	1911		184	0.637	1.062	5209	1861
185	0.455	0.921	5059	1621		185	0.643	1.114	4864	1194
186	0.458	0.743	3426	2109		186	0.647	1.043	5910	1366
187	0.459	0.859	5153	2862		187	0.647	1.077	9656	4341
188	0.459	0.909	4048	1463		188	0.648	1.03	3722	2487
189	0.46	0.794	4457	2844		189	0.656	1.038	3812	1352
190	0.461	0.744	4787	2008		190	0.657	1.056	6931	3777
191	0.461	0.836	2662	938		191	0.665	1.111	4114	1711
192	0.462	0.68	3493	1615		192	0.665	1.125	3174	891
193	0.463	0.782	8057	4313		193	0.668	1.119	5852	3444
194	0.465	0.849	5946	3372		194	0.669	0.994	4628	2292
195	0.466	0.839	3122	2681		195	0.669	1.07	6897	2935
196	0.467	0.767	3878	1502		196	0.671	0.989	4097	2850
197	0.467	0.767	3269	1705		197	0.675	1.042	4681	1453
198	0.467	0.833	3205	1486		198	0.675	1.045	4942	2999
199	0.469	0.808	3273	721		199	0.678	1.07	5024	3692
200	0.47	0.777	3940	1910		200	0.684	1.044	4240	3256
201	0.472	0.809	2847	2082		201	0.689	1.105	4651	1961
202	0.472	0.881	5672	2389		202	0.692	1.115	6962	3098
203	0.474	0.728	4613	4085		203	0.702	1.01	4770	2300
204	0.475	0.792	5809	2419		204	0.708	0.964	4579	3225
205	0.475	0.833	2809	2295		205	0.71	1.089	5962	2392
206	0.476	0.726	6800	3116		206	0.713	1.14	6718	3246
207	0.477	0.796	5540	2861		207	0.728	1.197	3798	703
208	0.479	0.775	4671	1662		208	0.738	1.225	9804	3511
209	0.479	0.845	3918	1873		209	0.739	1.345	9844	4137
210	0.479	0.915	4256	2483		210	0.741	1.028	4480	1161
211	0.48	0.8	2323	981		211	0.742	1.101	4218	1624
212	0.48	0.867	7295	3694		212	0.742	1.182	5190	3775
213	0.481	0.859	3768	1943		213	0.743	1.159	5905	2487
214	0.483	0.778	2856	1064		214	0.748	1.228	6015	2035
215	0.483	0.791	3912	1266		215	0.755	1.133	7146	3428
216	0.483	0.835	5500	2199		216	0.775	1.186	8683	2503
217	0.484	0.892	3273	1622		217	0.775	1.208	7708	2346
218	0.485	0.814	5780	2143		218	0.778	1.204	10826	4402
219	0.486	0.876	4314	3139		219	0.78	1.209	5147	2075
220	0.488	0.827	6016	2809		220	0.786	1.216	8960	5353
221	0.488	0.856	3038	1042		221	0.786	1.284	3940	2516
222	0.489	0.734	4010	1146		222	0.786	1.362	7351	2855
223	0.49	0.859	4638	5018		223	0.788	1.137	8695	3499
224	0.491	0.738	3886	1349		224	0.795	1.186	4603	1402
225	0.491	0.863	4090	2242		225	0.799	1.193	3811	1926
226	0.492	0.692	4744	3654		226	0.8	1.207	3908	1645
227	0.492	0.775	3849	2752		227	0.801	1.328	8877	3288
228	0.492	0.901	4765	3276		228	0.804	1.246	5136	2267
229	0.493	0.757	3631	2125		229	0.807	1.253	8873	3743
230	0.495	0.831	5196	3049		230	0.813	1.211	7615	2283
231	0.496	0.806	3741	2736		231	0.819	1.307	6925	3215
232	0.497	0.896	3974	1780		232	0.819	1.323	6973	2467
233	0.497	0.904	3749	1183		233	0.827	1.201	3981	2280
234	0.498	0.955	3893	1954		234	0.827	1.273	5185	1949
235	0.499	0.789	5210	1852		235	0.829	1.422	11767	4211
236	0.5	0.775	5098	1856		236	0.831	1.204	8780	3072
237	0.5	0.806	4540	2252		237	0.853	1.189	5309	1570
238	0.5	0.917	4767	2166		238	0.854	1.239	6385	2387
239	0.501	0.869	3346	2085		239	0.855	1.231	6726	2108
240	0.502	0.877	3993	2457		240	0.855	1.309	10706	3137
241	0.502	0.911	4241	1098		241	0.867	1.262	8220	2248
242	0.503	0.86	6381	2267		242	0.879	1.238	7210	3323
243	0.504	0.858	4150	2321		243	0.895	1.242	3998	2301
244	0.504	0.917	4799	2549		244	0.904	1.343	4972	2707
245	0.506	0.877	3123	1773		245	0.934	1.349	6001	1749
246	0.507	0.88	5715	2183		246	0.943	1.261	2839	1427
247	0.507	0.945	3118	1239		247	0.948	1.399	3209	1504
248	0.507	0.948	3290	1426		248	0.95	1.393	8802	2517
249	0.508	0.803	3787	2078		249	0.953	1.5	7758	3178
250	0.508	0.812	3703	1819		250	0.981	1.459	4321	1717
251	0.51	0.88	4695	1907		251	1.088	1.491	9606	4637
252	0.512	0.825	4495	1558		252	1.096	1.451	8451	4139
253	0.512	0.835	4074	3224		253	1.2	1.629	9217	2875
254	0.513	0.872	7000	2755		254	1.727	2.151	3623	1890
255	0.516	0.809	4602	3321
256	0.517	0.8	5468	3881
257	0.517	0.913	3400	2261
258	0.517	0.925	6728	2091
259	0.518	0.785	3797	2715
260	0.518	0.95	4727	2475
261	0.519	0.818	5458	1312
262	0.52	0.79	6362	2930
263	0.52	0.925	4300	3059
264	0.523	0.89	3221	1800
265	0.523	0.896	3060	2786
266	0.525	0.795	3925	1525
267	0.525	0.946	5566	1454
268	0.527	0.817	3961	1130
269	0.527	0.887	3994	1633
270	0.527	0.898	6477	3661
271	0.527	1.003	4757	2391
272	0.532	0.858	4002	1470
273	0.534	0.95	5378	2974
274	0.536	0.913	4240	2597
275	0.537	0.8	4523	2734
276	0.537	0.866	5708	3375
277	0.537	0.965	3852	2008
278	0.537	0.972	3999	2281
279	0.537	1.023	4305	1624
280	0.539	0.868	4220	2915
281	0.54	0.858	4597	2009
282	0.541	0.842	4080	2531
283	0.544	0.857	4759	3427
284	0.545	0.92	3839	2924
285	0.545	0.942	3854	2174
286	0.546	0.8	4567	3021
287	0.546	0.914	5274	3163
288	0.548	0.878	6889	1834
289	0.548	0.896	2765	1073
290	0.548	0.914	3497	1977
291	0.548	0.943	3883	1931
292	0.549	0.994	11163	4737
293	0.55	0.815	3650	1401
294	0.55	0.825	6429	3663
295	0.55	0.95	3496	1540
296	0.554	0.896	3016	2611
297	0.554	0.899	4112	2119
298	0.557	0.855	4348	2692
299	0.557	0.869	3809	1844
300	0.558	0.976	4566	1714
301	0.559	0.934	4434	2592
302	0.56	0.903	3997	3243
303	0.56	0.937	4726	1572
304	0.56	0.985	3760	2011
305	0.56	1.005	5059	4162
306	0.561	1.022	3194	889
307	0.562	0.841	5742	2493
308	0.564	0.943	6354	2721
309	0.564	0.97	3586	1996
310	0.566	0.886	3401	2292
311	0.567	0.844	4114	2781
312	0.568	0.951	4220	1712
313	0.57	0.944	4131	1544
314	0.571	0.887	5284	3425
315	0.571	0.902	4112	1687
316	0.572	0.979	3313	2192
317	0.573	0.947	4141	1577
318	0.575	0.925	5146	1872
319	0.575	0.978	4531	1451
320	0.576	0.932	4207	2154
321	0.576	0.971	3928	1979
322	0.577	0.839	4017	2072
323	0.58	0.935	4125	2079
324	0.583	0.957	3595	2385
325	0.583	0.959	4478	3121
326	0.583	1.028	5360	3061
327	0.584	0.855	4493	1342
328	0.584	0.972	5352	1984
329	0.585	0.865	3773	1903
330	0.585	0.926	5909	3957
331	0.585	0.976	3152	981
332	0.586	0.817	4032	2682
333	0.587	0.9	4391	2004
334	0.588	0.909	4128	3465
335	0.588	1	4857	3400
336	0.589	0.856	4559	2445
337	0.59	0.785	5931	4516
338	0.59	0.875	5656	3230
339	0.59	0.878	3469	1702
340	0.59	0.948	5336	2547
341	0.591	0.932	3701	3045
342	0.591	0.943	3662	1674
343	0.592	0.975	6354	2136
344	0.593	0.87	6455	2722
345	0.593	0.94	5000	2021
346	0.594	1.025	5155	2960
347	0.6	0.808	3142	2125
348	0.6	0.97	3727	2215
349	0.6	1.018	2708	1298
350	0.6	1.055	5192	2865
351	0.603	0.956	4631	1572
352	0.603	0.996	3762	2237
353	0.604	0.941	5781	4534
354	0.604	0.957	3490	1979
355	0.604	0.98	6319	2773
356	0.607	0.893	2844	2298
357	0.608	0.979	4002	1333
358	0.61	0.933	3916	2890
359	0.611	1.011	6722	2837
360	0.612	0.89	4187	3790
361	0.613	0.851	4905	3511
362	0.616	0.986	3462	3076
363	0.617	1.001	2681	1126
364	0.617	1.013	4161	3024
365	0.619	0.962	3783	2190
366	0.619	1.021	6046	2350
367	0.619	1.026	3331	2651
368	0.621	0.917	1815	1377
369	0.625	0.936	3098	913
370	0.625	0.959	3639	767
371	0.625	0.962	6365	2835
372	0.625	1.035	3277	1624
373	0.626	1.014	3621	2248
374	0.629	1.001	5170	2110
375	0.632	0.989	3444	2231
376	0.635	0.998	5163	4403
377	0.639	0.898	3110	3070
378	0.64	0.967	5245	3158
379	0.642	0.925	3739	2453
380	0.642	1.05	4840	1195
381	0.642	1.05	5422	2087
382	0.642	1.058	3904	1978
383	0.643	0.938	7462	4667
384	0.644	1.029	4108	1397
385	0.645	0.95	5105	3105
386	0.645	0.962	4598	2762
387	0.645	1.087	2925	2132
388	0.647	0.985	3681	2463
389	0.649	0.992	3694	2363
390	0.649	1.093	4592	2089
391	0.65	0.899	4555	2731
392	0.65	0.996	2532	1818
393	0.651	0.976	6267	3628
394	0.654	1.122	5484	1185
395	0.655	0.889	3456	1505
396	0.655	1.056	6995	3858
397	0.659	0.955	3039	1913
398	0.66	1.022	7027	4033
399	0.66	1.09	4300	4024
400	0.662	0.943	3658	2500
401	0.663	1.012	6534	2698
402	0.665	0.955	7646	3799
403	0.667	1.017	2320	1834
404	0.668	0.956	6523	5171
405	0.673	0.992	2503	1877
406	0.675	0.935	4406	2814
407	0.675	1.017	4660	3705
408	0.683	0.926	3969	3156
409	0.684	1	3855	2948
410	0.684	1.021	3831	2273
411	0.684	1.042	4625	2040
412	0.686	1.021	4688	2940
413	0.688	1.095	7886	4064
414	0.69	1.189	5301	2366
415	0.691	1.028	6841	4411
416	0.691	1.032	7082	3099
417	0.692	1.075	5210	1788
418	0.694	1.011	3479	2867
419	0.695	0.997	4344	3074
420	0.696	0.965	4464	3407
421	0.696	0.995	4045	2856
422	0.696	1.006	3036	2333
423	0.698	1.033	5251	1723
424	0.699	1.135	7783	3309
425	0.699	1.275	5282	2283
426	0.701	1.07	4356	3107
427	0.703	1.072	3334	2702
428	0.704	1.137	4208	2312
429	0.707	1.046	8470	4575
430	0.709	1	6501	2094
431	0.709	1.067	3760	1570
432	0.71	1.022	4277	3794
433	0.711	1.07	4085	1746
434	0.712	1.152	9876	5073
435	0.717	1.177	8245	2539
436	0.719	1.011	2887	2148
437	0.719	1.114	4119	2749
438	0.724	1.014	6641	2930
439	0.728	1.077	3922	2644
440	0.729	1.074	4731	3597
441	0.734	0.986	5417	1813
442	0.734	1.118	3990	1819
443	0.74	1.268	11240	2313
444	0.741	1.037	5363	3551
445	0.744	1.079	5005	2057
446	0.752	0.988	3968	3900
447	0.752	1.021	3655	1540
448	0.752	1.107	11105	2668
449	0.754	1.212	7141	4568
450	0.757	1.061	3860	2133
451	0.758	1.067	4543	1809
452	0.761	1.201	6884	2981
453	0.763	1.123	7415	4006
454	0.764	1.131	6217	2111
455	0.765	1.128	4188	2826
456	0.766	1.172	5197	1474
457	0.767	1.077	5530	2430
458	0.772	1.019	2820	2042
459	0.781	1.24	5198	2170
460	0.784	1.088	5724	3315
461	0.79	1.174	4161	2287
462	0.797	1.189	3686	1915
463	0.805	1.07	4436	2580
464	0.805	1.099	5373	2547
465	0.809	1.109	8169	4711
466	0.819	1.177	4357	3294
467	0.825	1.067	4275	2335
468	0.825	1.225	5431	3995
469	0.83	1.276	6830	2708
470	0.842	1.167	4200	2535
471	0.864	1.154	4320	3108
472	0.872	1.258	3811	1474
473	0.878	1.299	3578	2039
474	0.883	1.268	6740	3827
475	0.904	1.216	4599	4225
476	0.909	1.313	5204	2373
477	0.912	1.221	4284	1461
478	0.914	1.337	8453	2956
479	0.917	1.223	5727	3647
480	0.938	1.363	4454	3724
481	0.945	1.256	2248	1679
482	0.968	1.344	7662	2914
483	0.999	1.341	6125	3651
484	1.007	1.368	4255	1613
485	1.04	1.388	6161	2675
486	1.047	1.506	4568	2496
487	1.092	1.525	5635	3870
488	1.141	0.651	12589	3706
489	1.294	1.74	9054	3120
