# Supplementary material for: A large fraction of neocortical myelin ensheathes axons of local inhibitory neurons
Source: eLife. 2016 Jul 6;5:e15784. doi: 10.7554/eLife.15784 (PMC4972537; doi:10.7554/eLife.15784)
Supplement: Figure 9—source data 1. — DOI: http://dx.doi.org/10.7554/eLife.15784.023 [file elife-15784-fig9-data1.xlsx]

## Sheet: Layer2-3
Figure 9 Source Data: Layer 2/3
Experiment: KDM-RW-121002				Animal: RW2
non-GABA axons					GABA axons						Summary
Data point	NFH (mean intensity)	aTubulin (mean intensity)	acetyl. a Tubulin		Data point	NFH (mean intensity)	aTubulin (mean intensity)	acetyl. a Tubulin			NFH
1	1031	1674	2337		1	5737	951.571	1358.57				non-GABA	GABA
2	3687.45	2025.73	2086.64		2	4865	1465	2357			Average	1216.62	4645.69
3	652.504	2525.9	2057.97		3	9935	1450	1975			n	80	68
4	448.7	530.5	521.2		4	1029.48	3595.28	4366.14			SD	1253.66	2822.73
5	422	2528	2114		5	1094.38	2471.5	2552.5			SEM	140.164	342.307
6	1245.24	1439.73	2308.73		6	9644	1385	1823
7	5476	4864	5778		7	4248.61	1346.59	2471.71			Statistical test
8	1178	1789	1913		8	11007.5	2213	1818.5			Mann-Whitney	P<0.0001
9	1502	1604	2388		9	2607	2358	3000
10	979	2112	2716		10	2373.55	1142.82	2257.64			aTubulin
11	1021.24	1598.5	2098.48		11	7806.03	1521.18	1868.36				non-GABA	GABA
12	791.8	3620	2335.5		12	8268	1362	2519			Average	2133.72	1386.13
13	935	1505.15	2279.31		13	2632.27	1653.3	2626.94			n	80	68
14	1032	2525.08	2412.92		14	2416.57	963.767	1517.03			SD	934.883	490.788
15	1309.64	1690.21	2792.86		15	3108.2	817.7	1935.9			SEM	104.523	59.5168
16	1393.53	1517.93	2850.1		16	3555.43	1542.14	2497.42
17	1719.81	995.062	1722.81		17	5730.5	1366.35	2212.69			Statistical test
18	1150.62	3002.12	2859.25		18	732	1002	1481			Mann-Whitney	P<0.0001
19	993.75	2611.62	4198.88		19	7389.67	1209.58	1894.08
20	893.333	553.444	917.222		20	2816	1216	2797			acet. aTubulin
21	548.475	785.9	1103.08		21	2809	1768	2139				non-GABA	GABA
22	510.636	1745.55	1882.18		22	3603	2265	2954			Average	2670.98	2229.17
23	760	2364	2367		23	1608.17	1185.67	1664.67			n	80	68
24	962	1871	2659		24	4239.09	1250.82	1649.64			SD	1027.84	624.812
25	2275	1800	2355		25	7479	1394	2785			SEM	114.916	75.7696
26	2286	2048	2771		26	1330.4	852.773	2135.16
27	803	1100	1198		27	1737.79	980.324	1853.83			Statistical test
28	760	1801	1474		28	5866.27	2350.23	3093.17			Mann-Whitney	P=0.0036
29	1017	1931	2744		29	1546.4	1087.2	2529.4
30	1198.93	1162.56	2659.54		30	564	1060	1880
31	738.154	2016.62	2863.85		31	8164.21	1604.36	2325.32
32	700	1321	2548		32	8272.28	1106.2	2429.72
33	1148	1640	2009		33	7620.78	1228.78	1592
34	1099.57	1980.51	2743.57		34	815.769	1163.42	1388.27
35	726.09	2728.85	2825.49		35	2977.89	1696.28	3262.89
36	971	2440	2941		36	1454	993	1285.29
37	1407.08	1024.92	2163.5		37	5066	1216	1654
38	491	96	2343		38	9369.91	991.156	1965.22
39	598.4	2102.68	3352.08		39	9698	1216	1996
40	1456.94	2461	3730.5		40	1543.29	1853.52	2281.24
41	833.841	1872.73	2777.25		41	4991.1	2286.37	3114.47
42	1216.63	932.632	1078.32		42	4229	704	1524
43	858	4815	6419		43	2903	970	2750
44	755.61	2494.21	2937.14		44	8409.41	1190.72	2693.72
45	1929.67	2231.5	2091.33		45	4607	713	1321
46	524.588	2751.41	2210.53		46	3743.23	1095.19	1748
47	710.48	2823.32	3612.44		47	3892.89	1425.53	2585.97
48	1371	1308	2275		48	2876.31	1206.81	1253.62
49	557	3147	3830		49	6135	1192	2181
50	1801	629	926		50	1613	1652	2305
51	541.167	2624.83	2119.33		51	7876.35	909	1352.5
52	2637	2257	2419.33		52	9404.43	1580.93	2456.93
53	2740	3526	4242		53	6278	993	2265
54	579.091	4021.82	4271.09		54	3337.2	943.55	1700.35
55	732.214	1956.07	2356.71		55	1527.86	1313.29	2412.86
56	1704.18	1064.5	2528.7		56	3757	1701.33	2817
57	1096.05	4212.41	4229.27		57	1410	1923	4290
58	1379.75	3372	4295.97		58	6842	982	2234
59	718.333	2784.25	3674.25		59	4036	855	1731
60	10077	1029	1764		60	1483	1342	1481
61	1031.94	2353.38	3418.38		61	2850.03	1063.72	1891.83
62	718.333	2616.46	3615.21		62	4331.7	1252.82	2632.75
63	724.875	2315.88	2176.75		63	3945.47	1243.91	2478.47
64	547	2297	3399		64	8386.83	1700.33	2096
65	702	2722	4627		65	9136	1447	2958
66	621.378	1424.89	2892.92		66	3931	1625	2212
67	1039.4	2629.4	4110.8		67	7157.58	1300.83	2391.67
68	730.5	2235.19	1821.4		68	4055	1349	2512
69	1443.89	2243.91	3165.07
70	447.625	2054.12	3037.62
71	601.8	3756.67	4320.4
72	681.727	2220.82	1913
73	711	2870	1550
74	638.4	1131	1957.8
75	683	3936	2405
76	1379.56	1986.79	2148.21
77	573	2187	2839
78	1029.3	1610.15	2854.18
79	1143	1602	1998
80	799	1520	1950

## Sheet: Layer 4
Figure 9 Source Data: Layer 4
Experiment: KDM-RW-121002				Animal: RW2
non-GABA axons					GABA axons						Summary
Data point	NFH (mean intensity)	aTubulin (mean intensity)	acetyl. a Tubulin		Data point	NFH (mean intensity)	aTubulin (mean intensity)	acetyl. a Tubulin			NFH
1	457	802	913		1	1264	1699	2144				non-GABA	GABA
2	486	2341	2723		2	6337	3451	4773			Average	889.471	2432.12
3	481	974	2829		3	5573	732	1841			n	121	65
4	807	1275	1881		4	1883	1105	2313			SD	652.368	1630.75
5	2417	1107	3022		5	702	1160	1958			SEM	59.3062	202.269
6	1336	1028	2193		6	1210	1056	2619
7	646	1246	1986		7	3867	828	1654			Statistical test
8	554	2574	4500		8	2965	972	1923			Mann-Whitney	P<0.0001
9	500	1845	2826		9	1175	2214	4034
10	627	1131	1093		10	808	1326	2582			aTubulin
11	500	1449	1914		11	954	3166	4785				non-GABA	GABA
12	1122	1911	3441		12	1886	666	1979			Average	1617.4	1092.85
13	1199	1570	2566		13	6223	873	2693			n	121	65
14	620	893	1161		14	4036	1113	2100			SD	609.199	520.668
15	877	820	2263		15	1421	1034	2658			SEM	55.3817	64.5809
16	4501	881	1833		16	1157	1026	2506
17	602	1964	2797		17	4607	1862	3557			Statistical test
18	788	1422	2540		18	2701	938	1148			Mann-Whitney	P<0.0001
19	840	1152	2056		19	1000	1080	2043
20	659	1717	2485		20	1970	931	1192			acet. aTubulin
21	650	1189	1965		21	1035	849	2199				non-GABA	GABA
22	473	1292	1744		22	843	837	2006			Average	2645.86	2338.45
23	1775	1233	2426		23	942	1004	1450			n	121	65
24	703	1395	2473		24	2741	677	2323			SD	863.038	784.504
25	419	2031	3153		25	2422	1157	2451			SEM	78.458	97.3058
26	1986	1996	3638		26	3234	789	2592
27	1530	1414	2447		27	1662	977	2118			Statistical test
28	1945	2030	3551		28	3669	1192	2729			Mann-Whitney	P=0.0024
29	2655	1538	2842		29	2390	751	1761
30	687	1089	1688		30	2749	1033	2520
31	463	1329	2594		31	907	997	1594
32	429	1195	2735		32	1536	1008	2382
33	854	2416	3309		33	2086	1180	3444
34	420	1433	2278		34	1957	815	1793
35	1123	1866	2899		35	2528	1551	3660
36	416	1694	2985		36	1004	929	1698
37	532	1517	2134		37	961	1040	2512
38	650	2152	2702		38	6912	1264	2336
39	494	1224	1797		39	1478	756	3262
40	471	2129	3188		40	1313	2566	4868
41	1496	1122	2231		41	3260	725	2246
42	625	1421	2447		42	2171	934	2451
43	586	1491	2790		43	2406	884	2265
44	516	1183	2377		44	797	1035	1698
45	516	4832	4156		45	2841	813	1634
46	543	1077	1781		46	2079	882	1801
47	930	1254	2503		47	438	825	1555
48	1180	1845	1613		48	1215	957	1951
49	668	1946	2842		49	1672	1120	2499
50	599	2047	2282		50	830	930	1751
51	563	1247	2266		51	2638	990	2397
52	1922	1040	2087		52	6830	1219	1905
53	557	844	1418		53	3911	802	2019
54	1139	801	2552		54	4312	999	2378
55	1908	1898	4190		55	1329	592	1761
56	492	2859	4403		56	2758	677	1479
57	493	1852	2718		57	1610	866	2146
58	565	3153	4829		58	1320	890	2102
59	544	2194	3312		59	4185	1146	3034
60	895	1956	3258		60	1016	838	2230
61	809	1183	2259		61	2059	726	2460
62	863	1086	2352		62	6439	1106	2249
63	574	1683	2538		63	1698	828	2017
64	496	2085	3672		64	3487	892	2485
65	419	2291	3313		65	2679	755	1286
66	3126	1150	1559
67	458	2026	2646
68	469	1417	1811
69	887	1352	2506
70	500	2823	4061
71	2291	1450	2925
72	683	1611	2816
73	856	1934	3557
74	1783	1169	2371
75	1212	1133	1635
76	846	2171	3737
77	532	1976	3504
78	673	1045	2116
79	2537	2278	2995
80	891	1802	2640
81	664	1495	2340
82	749	1543	1888
83	576	2075	3550
84	415	1507	2829
85	798	2399	3604
86	552	1646	2532
87	582	1956	3435
88	505	1280	2335
89	687	1370	2326
90	512	1839	3321
91	770	1483	2581
92	601	1313	2434
93	513	1782	2469
94	569	2363	4076
95	500	1345	2432
96	767	976	1482
97	1441	2046	3505
98	632	584	1098
99	444	3215	4320
100	643	1897	3315
101	452	1189	2373
102	509	1157	2136
103	576	1703	3070
104	849	1395	2351
105	1521	1253	2234
106	709	1841	3002
107	598	1436	1950
108	862	1064	2847
109	2612	1452	2291
110	717	2845	5138
111	401	1981	3314
112	517	1403	2058
113	636	568	727
114	2324	1096	1839
115	386	927	1487
116	1552	2433	4750
117	493	1713	1950
118	682	729	943
119	801	2367	4698
120	623	1764	2546
121	550	1284	1935

## Sheet: Layer 5
Figure 9 Source Data: Layer 5
Experiment: KDM-RW-121002				Animal: RW2
non-GABA axons					GABA axons						Summary
Data point	NFH (mean intensity)	aTubulin (mean intensity)	acetyl. a Tubulin		Data point	NFH (mean intensity)	aTubulin (mean intensity)	acetyl. a Tubulin			NFH
1	1202	1381	2471		1	677	1135	1903				non-GABA	GABA
2	748	1446	2486		2	8805	538	1664			Average	1177.49	5474.35
3	3085	1736	2959		3	3165	1106	2009			n	146	119
4	776	1031	1774		4	2675	903	1809			SD	867.484	3196.76
5	1390	956	1666		5	2121	821	1545			SEM	71.7935	293.047
6	576	1306	2311		6	8261	743	1566
7	773	2481	2732		7	1871	723	1851			Statistical test
8	810	1645	2821		8	5364	949	1599			Mann-Whitney	P<0.0001
9	1116	915	1817		9	5298	882	2938
10	1091	985	2008		10	8976	1003	1648			aTubulin
11	742	1578	2825		11	9199	919	2942				non-GABA	GABA
12	809	1740	2366		12	5988	701	1669			Average	1384.18	904.681
13	714	1224	1666		13	991	1038	2183			n	146	119
14	2842	1730	1747		14	2735	795	1273			SD	403.394	255.001
15	736	1462	2493		15	11741	1342	2055			SEM	33.3852	23.3759
16	1120	1030	1515		16	7303	803	1356
17	482	2193	4143		17	3470	792	1725			Statistical test
18	738	1247	2379		18	5576	844	1442			Mann-Whitney	P<0.0001
19	1306	1127	2444		19	1200	1035	2240
20	927	929	2445		20	1235	852	1661			acet. aTubulin
21	1246	1319	2730		21	7062	964	1842				non-GABA	GABA
22	927	1162	2939		22	7317	733	1699			Average	2365.73	2027.84
23	741	1716	3108		23	9955	887	2304			n	146	119
24	2730	1076	2269		24	457	1437	2734			SD	611.929	461.523
25	3797	1318	2144		25	2899	834	1620			SEM	50.6436	42.3077
26	612	1016	3117		26	1278	813	1846
27	518	1682	2718		27	5805	1135	2698			Statistical test
28	1796	1329	2358		28	1287	1831	2768			Mann-Whitney	P<0.0001
29	702	1547	2310		29	3766	1495	2225
30	2465	995	2623		30	10584	1062	1641
31	1724	1559	2586		31	5332	589	1938
32	814	1529	2458		32	728	1196	2444
33	944	1862	1678		33	5988	1171	2675
34	1091	1841	2810		34	2002	1724	2804
35	928	1098	1608		35	5465	591	1225
36	856	1972	3582		36	6039	1083	2300
37	924	1152	2801		37	1079	1495	2670
38	476	1848	2913		38	10729	916	2030
39	499	907	1418		39	4531	640	1855
40	746	1225	2236		40	9583	1226	2613
41	753	1975	2495		41	12997	941	2286
42	2068	1083	1704		42	9060	906	2116
43	531	646	1574		43	7231	1049	2193
44	622	1922	2820		44	4675	812	2116
45	1438	1272	2001		45	3885	686	1329
46	2426	1245	2250		46	1669	1216	2599
47	1933	1576	2293		47	6085	616	1666
48	872	1021	1850		48	6195	584	1622
49	462	1342	1517		49	6613	832	1401
50	938	1422	2273		50	4745	787	1758
51	1283	1266	1838		51	2926	590	1682
52	1315	1397	2953		52	4077	788	1941
53	1235	1217	1890		53	5014	894	2282
54	615	1323	2571		54	5079	868	1627
55	1039	1036	1971		55	8771	817	2410
56	1576	2008	2912		56	1772	1224	2637
57	1311	1046	2569		57	9804	715	2016
58	526	1544	2828		58	4293	904	1513
59	515	2084	3915		59	7782	882	1847
60	1229	1087	2164		60	2926	998	2426
61	2912	742	1890		61	7987	642	1971
62	603	1228	1860		62	10990	847	2257
63	436	1312	2100		63	1315	741	1803
64	1189	1435	2691		64	9604	877	1955
65	520	1107	2312		65	4604	846	1434
66	1287	1333	2370		66	10190	1023	1602
67	619	1627	3031		67	8768	995	1859
68	1924	1281	2269		68	4333	691	1269
69	498	1836	2776		69	6248	1003	2162
70	898	1637	2835		70	4353	561	1734
71	605	1681	2828		71	4511	883	2067
72	596	866	1186		72	7371	858	2089
73	839	888	2198		73	1357	1166	1886
74	536	1196	3013		74	2736	1452	2903
75	1046	1107	2805		75	3381	877	2818
76	1348	931	1724		76	1190	719	1436
77	645	2296	2417		77	1946	901	1991
78	7089	1711	2819		78	3688	624	1376
79	2542	1275	2749		79	1785	1028	1708
80	600	1841	2014		80	11900	828	1876
81	685	1670	2609		81	9754	1314	2515
82	2028	1189	1898		82	4522	1110	2079
83	1112	2232	3591		83	3320	663	1465
84	1115	1973	3001		84	1752	1090	2865
85	732	1724	3065		85	7873	613	2512
86	1091	1539	2453		86	3185	1000	2487
87	958	988	2062		87	4114	804	1744
88	736	1009	1608		88	9950	684	1748
89	1129	1175	2688		89	8548	875	1932
90	721	1355	2013		90	11898	862	1225
91	1179	1772	2595		91	5357	737	1545
92	691	2138	3303		92	4527	787	1890
93	495	873	1316		93	7950	614	1842
94	600	1235	2032		94	11510	737	2177
95	824	1163	1711		95	2536	834	2309
96	722	918	2029		96	3880	660	1822
97	692	1691	2377		97	8668	1495	1937
98	775	1228	1961		98	3825	727	2494
99	2508	1121	2267		99	7576	690	1833
100	1898	1549	3078		100	7897	689	2486
101	578	688	1636		101	2360	1274	2983
102	642	1089	1810		102	2073	800	2109
103	799	804	1842		103	2765	704	1804
104	967	990	2319		104	11946	808	2041
105	1030	1270	1752		105	1446	680	1975
106	646	683	1113		106	3214	627	1603
107	1535	1138	2666		107	8184	907	3602
108	947	800	1728		108	11375	731	1794
109	1053	510	890		109	4122	801	1667
110	773	1431	3411		110	6224	1152	2627
111	657	1443	2876		111	911	1523	2560
112	4207	1951	3030		112	3216	672	2209
113	1013	1092	1633		113	7268	809	2294
114	2158	1264	1989		114	7829	805	1994
115	2010	1849	3713		115	3296	516	1977
116	947.057	1213.96	2299.32		116	5623	1239	2883
117	722	1868	2541		117	7458	867	1466
118	648	1049	2377		118	5846	709	2349
119	1851	1533	3079		119	5257	631	1797
120	1068	2356	2551
121	618	753	1548
122	1220	1156	2630
123	749	1348	2458
124	1230	1098	1762
125	441	1380	2274
126	642	1303	1889
127	582	1742	2184
128	837	1341	2130
129	624	1923	2613
130	1464	1595	1471
131	1109	2727	4415
132	838	1827	3456
133	1578	2030	2881
134	1492	687	1430
135	526	1617	1716
136	2620	1187	2836
137	833	1736	1550
138	664	1493	1691
139	4121	1441	2237
140	858	1416	2389
141	2182	1001	1644
142	505	1401	2646
143	1406	1253	2309
144	1457	1026	2690
145	1550	1410	3515
146	888	1499	2371

## Sheet: Panel D
Figure 9 Source Data: Panel D, Individual axons
											Summary
Experiment: KDM-RW-121002 and KDM-RW-160329						Animals: RW2 and M4828					non-GABA axons				GABA axons
											NFH				NFH
non-GABA axons												Myelinated	Unmyelinated			Myelinated	Unmyelinated
	Myelinated stretch					Unmyelinated stretch					Average	1108.41	843.821		Average	4906.9	2819.51
Data point	NFH (mean intensity)	aTubulin (mean intensity)	acetyl. a Tubulin		Data point	NFH (mean intensity)	aTubulin (mean intensity)	acetyl. a Tubulin			n	11	11		n	20	20
1	854.211	2721.23	2977.2		1	560.168	4289.51	3861.16			SD	353.279	145.967		SD	1945.31	2036.61
2	904.903	2666.09	3476.94		2	862.564	3150.66	2658.22			SEM	106.518	44.0106		SEM	434.984	455.401
3	809.572	2069.79	2615.16		3	938.635	3569.14	4068.7
4	1010.27	2280.79	2780.01		4	1046.02	4294.1	4352.24			Statistical test				Statistical test
5	1089.21	3049.67	2686.81		5	785.683	4900.78	3035.09			paired T-test	0.0315354			paired T-test	0.000662367
6	1063.49	3730.5	3499.47		6	841.719	6312.23	2565.6
7	1111.12	4597.16	3693.5		7	853.934	5139.89	3814.21			aTubulin				aTubulin
8	1059.32	3909.88	2605.47		8	793.02	5997.55	3781.14				Myelinated	Unmyelinated			Myelinated	Unmyelinated
9	862.749	4519.26	3307.39		9	690.09	4813.66	2290.57			Average	3292.21	5048.37		Average	1727.58	2489.29
10	1363.93	3996	1574.77		10	1073.24	6854.69	2376.03			n	11	11		n	20	20
11	2063.74	2673.95	2460.12		11	836.961	6209.85	2276.46			SD	891.845	1188.68		SD	513.78	1004.03
											SEM	268.901	358.4		SEM	114.885	224.509
GABA axons											Statistical test				Statistical test
	Myelinated stretch					Unmyelinated stretch					paired T-test	0.000208554			paired T-test	0.0024927
Data point	NFH (mean intensity)	aTubulin (mean intensity)	acetyl. a Tubulin		Data point	NFH (mean intensity)	aTubulin (mean intensity)	acetyl. a Tubulin
1	5440.74	1214.31	2587.72		1	1899.62	969.137	1958.46			acet. aTubulin				acet. aTubulin
2	3575.15	1237.61	2481.14		2	1430.99	683.418	1907.18				Myelinated	Unmyelinated			Myelinated	Unmyelinated
3	6602.96	1453.21	2091.46		3	970.409	2012.11	3265.2			Average	2879.71	3189.04		Average	1636.61	2103.33
4	6248.5	1404.09	2204.87		4	637.3	2526.35	3052.36			n	11	11		n	20	20
5	2742	1555.07	1082		5	2207.87	1795.96	1731.98			SD	605.535	794.681		SD	463.07	610.537
6	2329.81	1324.58	1391.29		6	1138.81	1734.88	1358.72			SEM	182.576	239.605		SEM	103.546	136.52
7	3030.45	1753.63	1684.04		7	1730.99	2843.86	1676.54
8	4371.04	1632.45	1499.1		8	1551.51	3393.18	2916.8			Statistical test				Statistical test
9	4405.19	1222.13	1241.58		9	7144.04	1913.45	1537.97			paired T-test	0.307024			paired T-test	0.00761989
10	5646.44	1779.04	1314.12		10	2545.95	2374.24	2121.79
11	4393.87	1862.74	1445.48		11	2856.73	3773.96	2413.87
12	3557.48	2760.2	1989.07		12	1957.24	2773.17	2314.21
13	5147.51	1570.01	1303.47		13	5655.45	3045.59	2163.72
14	1772.81	1425.4	1061.6		14	1029.27	5012.12	3205.43
15	6337.02	2101.53	1687.21		15	4176.57	3600.96	2335.52
16	8053.8	1444.6	1197.18		16	1169.89	1775.44	1184.57
17	5859.93	1509.45	1236.1		17	4678.4	2625.91	1940.27
18	6138.89	2658.23	1867.93		18	2235.89	2218.04	1493.72
19	3133.7	1676.7	1322.02		19	3912.97	1749.86	1707.83
20	9350.66	2966.55	2044.92		20	7460.39	2964.21	1780.43
